# Supplementary material for: Narrowing the Definition of Social Inclusion in Sport for People with Disabilities through a Scoping Review
Source: Healthcare (Basel). 2023 Aug 14;11(16):2292. doi: 10.3390/healthcare11162292 (PMC10454786; doi:10.3390/healthcare11162292)
Supplement: Supplementary file 1 [file healthcare-11-02292-s001.zip › Table S1.xlsx]

## Sheet: Table S1
		Table S1. The eighteen selected articles that attempt a definition of social inclusion in sports for peoples with disabilities.
Year, Author [references]		Important for definition
1	2013, *McConkey et al.	(1) Programs like Unified Sport create bonds and promote sports values. (2) Careful matching of athletes with partners is key to the success. (3) Focus on less demanding sports disciplines and on non-competitive activities. (4) Greater social inclusion through training, competition and shared activitied away from sports field. (5) Friendship is the most important thing about being a member of a u…
2	2014, *Marivoet	(1) Sports organizations as spaces of inclusion. (2) Study exclusion and discrimination in sport to gain empirical knowledge of reality. (3) The monitoring of ongoing projects of inclusive sport would result in surplus value to find validated criteria for inclusion in and through sport. (4) Social inclusion in sports means equal opportunities, widespreat sports, presence of vulnerable people - so…
3	2015, *Marques et al.	(1) Solving questions between amateurism and professionalism, lawful sporting body and lawful use of the body and specific or popular sports. (2) Media are an important factor for the development possibilities of Paralympic sport.
4	2016, *Geidne & Jerlinder	(1) Sports clubs as attractive environments for physical activity and the promotion of social and mental health. (2) Sport should be accessible to everyone, depending on their circumstances. (3) Overcome obstacles such as: sports clubs to accept children and young people with disabilities; managers to learn an adequate training; parents to help overcome fear their children will be hurt or poked a…
5	2017, *Haudenhuyse	(1) Inclusion is based on exclusion: 1- Inclusion is "merely" raising the level of participation of certain target/problem groups and correcting the supposed personal deficits of these groups; 2- the exclusionary mechanisms of such policies and practices remain largely unproblematized and understudied; 3- inclusion is possible as long as the "excluded" conform to the prevailing norms. Due to a la…
6	2018, *Allan et al.	(1) Engage in an activity to the extent (quantity) and have a positive subjective experience (quality). (2) Six elements of participation: autonomy, belonging, challenge, commitment, mastery, and meaning. (3) Different meanings of participation lead to different ways of achieving quality in parasport, while the elements are also diverse, dynamic and fluid over time. (4) The need to feel equal and…
7	2019, *Albrecht et al.	(1) Participation in competitive sports is associated with higher scores in the "interaction" dimension of social integration. People with more complex needs often experience more limiting factors for participation in competitive mainstream sport. (2) Disabled people who play sports in a separate group achieve lower results regarding people who play sports together with non-disabled people. (3) F…
8	2019, Grandisson et al.	(1) For this to be possible, we believe stakeholders from specialized, semispecialized, and mainstream settings will need to bring their resources together to develop innovative programs. (2) Programs and policies to foster social inclusion of this population (people with ID) are essential. (3) Three key concepts inherent to social inclusion of individuals with intellectual disability include par…
9	2019, *Kirakosyan	(1) Social inclusion can be a divisive social practice. (2) Social inclusion as a fundamental principle of the UN Convention on the Rights of Persons with Disabilities. (3) Lack of consensus among scholars, practitioners and policy makers on what constitutes social inclusion. (4) Social inclusion consists of complex interactions between environmental factors and people's personal characteristics.…
10	2021, *Christiaens & Brittain	(1) Equal participation opportunities; unique partnership approach, constant change; inclusion outcomes: parallel inclusion, full inclusion, and choice (criticizing the social model of disability; personal experiences; inclusion is about recognizing the different needs and desires; . (2) Four distinct approaches of VSC: 1- inclusion of the able-bodied, 2-removal of barriers, 3- creation of opport…
11	2022, *Hammond	(1) Definition: Inclusion as a pillar of social justice, which "involves adopting a broad vision of sport for all by addressing the spectrum of needs of all, including those vulnerable to marginalization and exclusion. (2) An inclusive coaching/sporting philosophy means that sports clubs implement programs that ensure that all athletes, regardless of ability, can reach their full potential. (3) I…
12	2022, Hao & Razman	(1) Therefore, an accessible program suitable for children with ID is the way forward, as the provision of an inclusive program and policy will promote children’s PA by allowing parents to alleviate or even remove the stressors associated with caring for children with ID. (2) Information on family factors will play a critical role in the healthy development of this vulnerable group. (3) It not on…
13	2022, Townsend et al.	(1) In Parasport, coaches are recognised at the highest level of international sport policy as performing a central role in achieving important sporting and social outcomes related to disabled people. (2) Furthermore, disability is a priority area in a number of national sports policies, moving disabled people from the margins of sport to the forefront of inclusive practices. In placing greater e…
14	2023, Anderson el al.	(1) Defining the meaning of inclusion in a prestage, regarding both policy and practice, is a pressing matter. (2) How practitioners are interpreting and "doing" sport policy decisions, meaning how they are approaching and negotiating policies of inclusion into practical implementations. (3) Enabling conditions, such as a general benignity towards inclusion, limiting conditions such as mainstream…
15	2023, Darcy et al.	(1) Critics suggest that many approaches to community development through sport are instigated through a top-down delivery via broad policy frameworks that are without context or consideration of inclusion or participation of locally community-based people and their needs. (2) While policy and legislation are significant driving forces in enabling the development and integration of disability inc…
16	2023, Dyer & Sandford	(1) Defining the key tenets of mixed ability sport allows us to unpack what makes it different from, for example, dedicated disability sports provision and Fitzgerald would see this model of provision as harnessing the potential of sport to challenge norms around separating disabled people in society and aligning with broader disability rights movements. (2) It was evident from the data that ther…
17	2023, Eather et al.	(1) The identification of the mechanisms responsible for such effects (mechanisms through which social relationships and social support improve physical and psychological well-being) may direct future research in this area and help inform future policy and practice in the delivery of sport to enhance mental health and social outcomes amongst adult participants. (2) In summary, there is consistent…
18	2023, Pankowiak et al.	(1) Common national policy interventions include national government funding for sport and elite sport, effective national sport governance, grassroots sport participation, talent identification and transfer, programmes for holistic development of athletes and career support, coach provision and development, and facilities. (2) This research provides evidence for the potential importance of these…
Explanation: With an asterisk * next to the author's last name, we marked those articles that we selected preliminarily.
