# Supplementary material for: Narrowing the Definition of Social Inclusion in Sport for People with Disabilities through a Scoping Review
Source: Healthcare (Basel). 2023 Aug 14;11(16):2292. doi: 10.3390/healthcare11162292 (PMC10454786; doi:10.3390/healthcare11162292)
Supplement: Supplementary file 1 [file healthcare-11-02292-s001.zip › Table S2.xlsx]

## Sheet: Table S2
	Table S2. The six categories of key statements and the 10 extracted keywords.
5 CATEGORIES (number of statemnets)	Key statements	10 exctracted definition keywords
Policy (29)	(1) Sport accessible to everyone. (2) Study topics: 1- the use of sport for people of "deep social exclusion", with an emphasis on refugees and the disabled; 2- critical theory of social inclusion/exclusion in sport; 3- exploring attitudes, contexts, experiences and assumptions regarding sport and young people at risk of social exclusion; 4- organizational and political issues related to social i…	sport, policy, disability, inclusion, organisations, exclusion, sports, policies, provision, needs
Fundamental conditions (28)	(1) Equal opportunities. (2) Wide spread sports. (3) Presence of vulnerable people. (4) Continuous development of skills (personal, social, motor skills, etc.) of all participants (coaches, athletes, decision-makers, etc.) with consideration of ethical principles and values in sports. (5) Promotion of social and mental health in sports clubs. (6) Sport for all is oriented in healthy, democratic v…	sport, sports, inclusion, athletes, participation, disability, activities, participants, athlete, disabilities
Key elements (30)	(1) Less demanding sports disciplines. (2) Non-competitive activities. Participation in competitive sports is associated with higher scores in the "interaction" dimension of social integration. People with more complex needs often experience more limiting factors for participation in competitive mainstream sports. (3) Social inclusion at sports practice (training), competition and shared activiti…	sport, sports, inclusion, participation, ability, disability, activities, provision, mainstream, experience
Soft skills (20)	(1) Careful matching of athletes with partners (deliberate selection); fostering friendships (Special Olympics). (2) Multisectoral approach. (3) Coaches with the right skills and attitude. (4) Sports clubs to accept children and young people with disabilities. (5) Managers to learn adequate training. (6) Parents to help overcome fear their children will be hurt or poked. (7) Government and local …	sports, sport, participation, activities, individual, findings, skills, approach, athletes, inclusion
Field gaps (31)	(1) A need to find validated criteria for inclusion in and through sport. (2) Research potentials in sport as a tool for social inclusion. (3) Add the know-how that goes beyond mere motor or sports skills. (4) Between amateurism and professionalism. (5) Lawful sporting body and lawful use of the body. (6) Even children without disabilities have different needs for playing sports. (7) Inclusion is…	sport, sports, coach, inclusion, disability, coaches, coaching, need, norms, mainstream
Best practices (14)	(1) Unified sport. (2) An inclusive approach to meet the diverse needs of a mixed group with "Empowerment model" (2016, Geidne & Jerlinder). (3) The "Mixed Ability Model" as an innovative approach to inclusive sport (disabled and non-disabled players interacting in a normal sports club environment) has great potential to achieve inclusive results. (4) Different meanings of participation lead to d…	sport, sports, outcomes, participation, ability, participants, activities, mixed-ability, individual, disability
